# Supplementary material for: A new genus and species of native exotic millipede in Australia (Diplopoda, Polydesmida, Paradoxosomatidae)
Source: Zookeys. 2015 Apr 21;(498):7–16. doi: 10.3897/zookeys.498.9716 (PMC4410146; doi:10.3897/zookeys.498.9716)
Supplement: XML Treatment for Taxidiotisoma [file zookeys.498.9716-treatment1.xml]

<!DOCTYPE tp:taxon-treatment
  PUBLIC "-//TaxonX//DTD Taxonomic Treatment Publishing DTD v0 20100105//EN" "tax-treatment-NSO.dtd">
<tp:taxon-treatment xmlns:tp="http://www.plazi.org/taxpub"><tp:treatment-meta><kwd-group><label>Taxon classification</label><kwd><named-content content-type="kingdom">Animalia</named-content></kwd><kwd><named-content content-type="order">Polydesmida</named-content></kwd><kwd><named-content content-type="family">Paradoxosomatidae</named-content></kwd></kwd-group><mixed-citation publication-type="journal"><person-group><name><surname>Mesibov</surname><given-names>Robert</given-names></name><name><surname>Car</surname><given-names>Catherine A.</given-names></name></person-group><article-title>A new genus and species of native exotic millipede in Australia (<tp:taxon-name><tp:taxon-name-part taxon-name-part-type="class">Diplopoda</tp:taxon-name-part></tp:taxon-name>, <tp:taxon-name><tp:taxon-name-part taxon-name-part-type="order">Polydesmida</tp:taxon-name-part></tp:taxon-name>, <tp:taxon-name><tp:taxon-name-part taxon-name-part-type="family">Paradoxosomatidae</tp:taxon-name-part></tp:taxon-name>)</article-title><source>Zookeys</source><day>21</day><month>4</month><year>2015</year><volume>2015</volume><issue>498</issue><fpage>7</fpage><lpage>16</lpage><pub-id pub-id-type="doi">10.3897/zookeys.498.9716</pub-id></mixed-citation></tp:treatment-meta><tp:nomenclature><label>Genus</label><tp:taxon-name>
                            <tp:taxon-name-part taxon-name-part-type="genus">Taxidiotisoma</tp:taxon-name-part>
                            <object-id xmlns:xlink="http://www.w3.org/1999/xlink" content-type="zoobank" xlink:type="simple">http://zoobank.org/5730FE05-EB5B-4C0D-9A75-9E3984549968</object-id>
                        </tp:taxon-name><tp:taxon-authority>Mesibov &amp; Car</tp:taxon-authority><tp:taxon-status xmlns:xlink="http://www.w3.org/1999/xlink" xlink:type="simple">gen. n.</tp:taxon-status></tp:nomenclature><tp:treatment-sec sec-type="Type species"><title>Type species.</title><p><italic><tp:taxon-name><tp:taxon-name-part taxon-name-part-type="genus">Taxidiotisoma</tp:taxon-name-part> <tp:taxon-name-part taxon-name-part-type="species">portabile</tp:taxon-name-part></tp:taxon-name></italic> Mesibov &amp; Car, sp. n., by present designation.</p></tp:treatment-sec><tp:treatment-sec sec-type="Other assigned species"><title>Other assigned species.</title><p>None.</p></tp:treatment-sec><tp:treatment-sec sec-type="Diagnosis"><title>Diagnosis.</title><p>In gonopod structure, <italic><tp:taxon-name><tp:taxon-name-part taxon-name-part-type="genus">Taxidiotisoma</tp:taxon-name-part></tp:taxon-name></italic> gen. n. is closest to <italic><tp:taxon-name><tp:taxon-name-part taxon-name-part-type="genus">Antichiropus</tp:taxon-name-part></tp:taxon-name></italic> Attems, 1911, <italic><tp:taxon-name><tp:taxon-name-part taxon-name-part-type="genus">Australodesmus</tp:taxon-name-part></tp:taxon-name></italic> Chamberlin, 1920, <italic><tp:taxon-name><tp:taxon-name-part taxon-name-part-type="genus">Pogonosternum</tp:taxon-name-part></tp:taxon-name></italic> Jeekel, 1965 and <italic><tp:taxon-name><tp:taxon-name-part taxon-name-part-type="genus">Pseudostrongylosoma</tp:taxon-name-part></tp:taxon-name></italic> Verhoeff, 1924 in the Australian paradoxosomatid fauna (see Remarks). Differs from <italic><tp:taxon-name><tp:taxon-name-part taxon-name-part-type="genus">Antichiropus</tp:taxon-name-part></tp:taxon-name></italic> in lacking a process on the lateral surface of the femorite, from <italic><tp:taxon-name><tp:taxon-name-part taxon-name-part-type="genus">Pogonosternum</tp:taxon-name-part></tp:taxon-name></italic> in having the distal portion of the acropodite divided into two rather than three branches, from <italic><tp:taxon-name><tp:taxon-name-part taxon-name-part-type="genus">Pseudostrongylosoma</tp:taxon-name-part></tp:taxon-name></italic> in having a divided solenomere, and from <italic><tp:taxon-name><tp:taxon-name-part taxon-name-part-type="genus">Australodesmus</tp:taxon-name-part></tp:taxon-name></italic> in having a Y-shaped solenomere rather than a flagellum-and-sheath solenomere.</p></tp:treatment-sec><tp:treatment-sec sec-type="Name"><title>Name.</title><p>Greek <italic>taxidiotis</italic>, “traveller” + <italic>soma</italic>, Greek “body’, often used as an ending for generic names in <tp:taxon-name><tp:taxon-name-part taxon-name-part-type="family">Paradoxosomatidae</tp:taxon-name-part></tp:taxon-name>; neuter gender.</p></tp:treatment-sec><tp:treatment-sec sec-type="Remarks"><title>Remarks.</title><p>The gonopod of <italic><tp:taxon-name><tp:taxon-name-part taxon-name-part-type="genus">Taxidiotisoma</tp:taxon-name-part> <tp:taxon-name-part taxon-name-part-type="species">portabile</tp:taxon-name-part></tp:taxon-name></italic> sp. n. appears most similar to that of species in <italic><tp:taxon-name><tp:taxon-name-part taxon-name-part-type="genus">Antichiropus</tp:taxon-name-part></tp:taxon-name></italic> Attems, 1911, <italic><tp:taxon-name><tp:taxon-name-part taxon-name-part-type="genus">Australodesmus</tp:taxon-name-part></tp:taxon-name></italic> Chamberlin, 1920, <italic><tp:taxon-name><tp:taxon-name-part taxon-name-part-type="genus">Pogonosternum</tp:taxon-name-part></tp:taxon-name></italic> Jeekel, 1965 and <italic><tp:taxon-name><tp:taxon-name-part taxon-name-part-type="genus">Pseudostrongylosoma</tp:taxon-name-part></tp:taxon-name></italic> Verhoeff, 1924, all four of which have been assigned to <tp:taxon-name><tp:taxon-name-part taxon-name-part-type="tribe">Antichiropodini</tp:taxon-name-part></tp:taxon-name> by <xref ref-type="bibr" rid="B5">Jeekel (1968</xref>, <xref ref-type="bibr" rid="B6">1979</xref>). In all five genera a long, well-demarcated femorite abruptly ends in several prominent processes, one of which is the solenomere. In <italic><tp:taxon-name><tp:taxon-name-part taxon-name-part-type="genus">Antichiropus</tp:taxon-name-part></tp:taxon-name></italic> there may be more than one non-solenomere process, but there is always one that arises on the lateral surface of the femorite; this lateral process is lacking in <italic><tp:taxon-name><tp:taxon-name-part taxon-name-part-type="genus">Taxidiotisoma</tp:taxon-name-part> <tp:taxon-name-part taxon-name-part-type="species">portabile</tp:taxon-name-part></tp:taxon-name></italic> sp. n. In addition, <italic><tp:taxon-name><tp:taxon-name-part taxon-name-part-type="genus">Antichiropus</tp:taxon-name-part></tp:taxon-name></italic> species have a long, free solenomere that tends to spiral, whereas that of <italic><tp:taxon-name><tp:taxon-name-part taxon-name-part-type="genus">Taxidiotisoma</tp:taxon-name-part> <tp:taxon-name-part taxon-name-part-type="species">portabile</tp:taxon-name-part></tp:taxon-name></italic> sp. n. is short and Y-shaped. In <italic><tp:taxon-name><tp:taxon-name-part taxon-name-part-type="genus">Pogonosternum</tp:taxon-name-part></tp:taxon-name></italic> species there are three acropodite branches, while in <italic><tp:taxon-name><tp:taxon-name-part taxon-name-part-type="genus">Australodesmus</tp:taxon-name-part></tp:taxon-name></italic>, <italic><tp:taxon-name><tp:taxon-name-part taxon-name-part-type="genus">Pseudostrongylosoma</tp:taxon-name-part></tp:taxon-name></italic> and <italic><tp:taxon-name><tp:taxon-name-part taxon-name-part-type="genus">Taxidiotisoma</tp:taxon-name-part></tp:taxon-name></italic> gen. n., there are only two, of more or less equal size. <italic><tp:taxon-name><tp:taxon-name-part taxon-name-part-type="genus">Pseudostrongylosoma</tp:taxon-name-part> <tp:taxon-name-part taxon-name-part-type="species">sjoestedti</tp:taxon-name-part></tp:taxon-name></italic> Verhoeff, 1924 has an undivided solenomere. In <italic><tp:taxon-name><tp:taxon-name-part taxon-name-part-type="genus">Taxidiotisoma</tp:taxon-name-part> <tp:taxon-name-part taxon-name-part-type="species">portabile</tp:taxon-name-part></tp:taxon-name></italic> sp. n. the solenomere is Y-shaped, i.e. divided into two sub-branches spaced well apart and not greatly different in size, while in <italic><tp:taxon-name><tp:taxon-name-part taxon-name-part-type="genus">Australodesmus</tp:taxon-name-part> <tp:taxon-name-part taxon-name-part-type="species">divergens</tp:taxon-name-part></tp:taxon-name></italic> Chamberlin, 1920 the solenomere is divided into a thin, flagellum-like branch carrying the terminus of the prostatic groove and a much larger, flattened, cowl-like branch sheathing the thinner branch.</p><p><italic><tp:taxon-name><tp:taxon-name-part taxon-name-part-type="genus">Taxidiotisoma</tp:taxon-name-part> <tp:taxon-name-part taxon-name-part-type="species">portabile</tp:taxon-name-part></tp:taxon-name></italic> sp. n. is also characterized by a peculiar flattening of the head in lateral view, the result of depression of the clypeus.</p><!--PageBreak--></tp:treatment-sec><ref-list><ref id="B5"><mixed-citation xmlns:xlink="http://www.w3.org/1999/xlink" xlink:type="simple"><person-group><name name-style="western"><surname>Jeekel</surname><given-names>CAW</given-names></name></person-group> (<year>1968</year>) <source>On the Classification and Geographical Distribution of the Family <tp:taxon-name><tp:taxon-name-part taxon-name-part-type="family">Paradoxosomatidae</tp:taxon-name-part></tp:taxon-name> (<tp:taxon-name><tp:taxon-name-part taxon-name-part-type="class">Diplopoda</tp:taxon-name-part></tp:taxon-name>, <tp:taxon-name><tp:taxon-name-part taxon-name-part-type="order">Polydesmida</tp:taxon-name-part></tp:taxon-name>). C.A.W.</source><publisher-name>Jeekel</publisher-name>, <publisher-loc>Rotterdam</publisher-loc>, <size units="page">162 pp</size>.</mixed-citation></ref><ref id="B6"><mixed-citation xmlns:xlink="http://www.w3.org/1999/xlink" xlink:type="simple"><person-group><name name-style="western"><surname>Jeekel</surname><given-names>CAW</given-names></name></person-group> (<year>1979</year>) <article-title>Notes on the classification of some little-known Australian paradoxosomatid genera (<tp:taxon-name><tp:taxon-name-part taxon-name-part-type="class">Diplopoda</tp:taxon-name-part></tp:taxon-name>, <tp:taxon-name><tp:taxon-name-part taxon-name-part-type="order">Polydesmida</tp:taxon-name-part></tp:taxon-name>).</article-title><source>Journal of Natural History</source><volume>13</volume>: <fpage>649</fpage>–<lpage>658</lpage>. doi: <ext-link ext-link-type="doi" xlink:href="10.1080/00222937900770481" xlink:type="simple">10.1080/00222937900770481</ext-link></mixed-citation></ref></ref-list></tp:taxon-treatment>
