# Supplementary material for: A new genus and species of native exotic millipede in Australia (Diplopoda, Polydesmida, Paradoxosomatidae)
Source: Zookeys. 2015 Apr 21;(498):7–16. doi: 10.3897/zookeys.498.9716 (PMC4410146; doi:10.3897/zookeys.498.9716)
Supplement: XML Treatment for Taxidiotisoma portabile [file zookeys.498.9716-treatment2.xml]

<!DOCTYPE tp:taxon-treatment
  PUBLIC "-//TaxonX//DTD Taxonomic Treatment Publishing DTD v0 20100105//EN" "tax-treatment-NSO.dtd">
<tp:taxon-treatment xmlns:tp="http://www.plazi.org/taxpub"><tp:treatment-meta><kwd-group><label>Taxon classification</label><kwd><named-content content-type="kingdom">Animalia</named-content></kwd><kwd><named-content content-type="order">Polydesmida</named-content></kwd><kwd><named-content content-type="family">Paradoxosomatidae</named-content></kwd></kwd-group><mixed-citation publication-type="journal"><person-group><name><surname>Mesibov</surname><given-names>Robert</given-names></name><name><surname>Car</surname><given-names>Catherine A.</given-names></name></person-group><article-title>A new genus and species of native exotic millipede in Australia (<tp:taxon-name><tp:taxon-name-part taxon-name-part-type="class">Diplopoda</tp:taxon-name-part></tp:taxon-name>, <tp:taxon-name><tp:taxon-name-part taxon-name-part-type="order">Polydesmida</tp:taxon-name-part></tp:taxon-name>, <tp:taxon-name><tp:taxon-name-part taxon-name-part-type="family">Paradoxosomatidae</tp:taxon-name-part></tp:taxon-name>)</article-title><source>Zookeys</source><day>21</day><month>4</month><year>2015</year><volume>2015</volume><issue>498</issue><fpage>7</fpage><lpage>16</lpage><pub-id pub-id-type="doi">10.3897/zookeys.498.9716</pub-id></mixed-citation></tp:treatment-meta><tp:nomenclature><tp:taxon-name>
                            <tp:taxon-name-part taxon-name-part-type="genus">Taxidiotisoma</tp:taxon-name-part>
                            <tp:taxon-name-part taxon-name-part-type="species">portabile</tp:taxon-name-part>
                            <object-id xmlns:xlink="http://www.w3.org/1999/xlink" content-type="zoobank" xlink:type="simple">http://zoobank.org/E6EBEA22-31F1-4D27-BE78-B8DAD795FA52</object-id>
                        </tp:taxon-name><tp:taxon-authority>Mesibov &amp; Car</tp:taxon-authority><tp:taxon-status xmlns:xlink="http://www.w3.org/1999/xlink" xlink:type="simple">sp. n.</tp:taxon-status><xref ref-type="fig" rid="F1">Figs 1</xref><xref ref-type="fig" rid="F2">, 2</xref><xref ref-type="fig" rid="F3">, 3</xref><xref ref-type="fig" rid="F4">, 4</xref></tp:nomenclature><tp:treatment-sec sec-type="Holotype"><title>Holotype.</title><p>Male, Munmorah State Reserve, NSW, 0.5 km along beach track opposite National Parks and Wildlife Service Station turnoff, site MUNI01/09, <named-content xmlns:xlink="http://www.w3.org/1999/xlink" content-type="dwc:verbatimCoordinates" xlink:type="simple">-33.2094 151.5894</named-content> ±25 m, pitfall 13–23 May 1998, L. Wilkie, AM KS.94041.</p></tp:treatment-sec><tp:treatment-sec sec-type="Paratypes"><title>Paratypes.</title><p>2 males, 1 female, details as for holotype but 21 April - 1 May 1997, site MUNI01/10, AM KS.93366.</p></tp:treatment-sec><tp:treatment-sec sec-type="Other material"><title>Other material.</title><p>100 males, 22 females and 5 juveniles (see Suppl. material <xref ref-type="supplementary-material" rid="S1">1</xref> for details).</p></tp:treatment-sec><tp:treatment-sec sec-type="Description"><title>Description.</title><p>Male/female approximate measurements: length ca 20/20 mm, maximum midbody width 1.5/1.8 mm. Body shiny (Fig. <xref ref-type="fig" rid="F1">1</xref>), colour in alcohol medium brown, dark brown either side of waist and dorsal portion of sides, dorsally with large, light brown patch spanning rear of metazonite and front of prozonite; antennae medium brown, darker distally; legs tan to pale brown, darker distally.</p><fig id="F1" position="float" orientation="portrait"><label>Figure 1.</label><caption><p><italic><tp:taxon-name><tp:taxon-name-part taxon-name-part-type="genus">Taxidiotisoma</tp:taxon-name-part> <tp:taxon-name-part taxon-name-part-type="species">portabile</tp:taxon-name-part></tp:taxon-name></italic> sp. n., male ex NMV K-12071. <bold>A</bold> Habitus <bold>B</bold> dorsal views of midbody rings <bold>C</bold> lateral views of midbody rings; anterior to right <bold>D</bold> Lateral views of head <bold>E</bold> oblique views of head. Scale bars: 2.5 mm (<bold>A</bold>); 1 mm (<bold>B, C</bold>); 0.5 mm (<bold>D, E</bold>).</p></caption><graphic xmlns:xlink="http://www.w3.org/1999/xlink" xlink:href="zookeys-498-007-g001.jpg" position="float" orientation="portrait" xlink:type="simple" id="oo_42474.jpg"/></fig><p>Male with vertex and frons almost bare, clypeus sparsely setose; clypeus strongly depressed, head truncate in profile (Figs <xref ref-type="fig" rid="F1">1D</xref>, <xref ref-type="fig" rid="F1">1E</xref>); vertigial sulcus distinct, ending above level of antennal sockets; post-antennal groove moderately deep; antennal sockets separated by 1.3× socket diameter. Antenna slightly clavate, reaching dorsally only to rear of collum; antennomeres with relative lengths (2=3)&gt;(4=5=6); 6 thickest but 5 and 6 subequal in apical width. Collum with subparallel anterior and posterior margins in dorsal view, strongly convex, lateral corner rounded. Head very slightly narrower than collum; collum to ring 18 nearly uniform in width, rings 2 and 3 slightly narrower. Ring 2 paranotum a thin, longitudinal ridge set low on ring, a little below collum corner; no paranota on other rings. No trace of pleural keels. Prozonites and metazonites (Fig. <xref ref-type="fig" rid="F1">1B, C</xref>) smooth, bare; transverse furrow at ca 2/3 metazonite length from waist, indistinct, not extending laterally as far as ozopores; waist very short, shallow, indistinctly sculptured with longitudinal ridges; limbus a narrow, thin, continuous sheet. Pore formula normal; ozopore very small, round, opening just above 1/2 ring height and just posterior to 1/2 metazonite length; slight bulging of ring around ozopore. Spiracles on diplosegments above and just anterior to leg bases; anterior spiracle ovoid, long axis subvertical, rim produced anterodorsally as rounded tab; posterior spiracle subtriangular, rim low; spiracular filters slightly emergent. Midbody sternites very sparsely setose, longer than wide, cross impressions subequal in width and depth; no cones or projections on any sternites. Midbody legs with relative podomere lengths (prefemur=femur)&gt;tarsus&gt;(postfemur= tibia); femur ca 1.2× as long as tarsus; anterior leg prefemora only very slightly swollen dorsally. Pre-anal ring sparsely setose; epiproct extending past anal valves, in dorsal view tapering and truncate, tip ca 1/4 width of pre-anal ring; hypoproct broadly paraboloid; spinnerets in rectangular array, wider than long. Leg 1 (Fig. <xref ref-type="fig" rid="F2">2A</xref>) with large, pointed process on medial femur surface, directed mediodistally and slightly anteriorly.</p><fig id="F2" position="float" orientation="portrait"><label>Figure 2.</label><caption><p><italic><tp:taxon-name><tp:taxon-name-part taxon-name-part-type="genus">Taxidiotisoma</tp:taxon-name-part> <tp:taxon-name-part taxon-name-part-type="species">portabile</tp:taxon-name-part></tp:taxon-name></italic> sp. n., male ex NMV K-12071. <bold>A</bold> Leg 1 <bold>B</bold> Sternal lamella on ring 5, posterior view. Scale bars: 0.2 mm.</p></caption><graphic xmlns:xlink="http://www.w3.org/1999/xlink" xlink:href="zookeys-498-007-g002.jpg" position="float" orientation="portrait" xlink:type="simple" id="oo_42475.jpg"/></fig><p>Gonopore small, round, opening on slight distomedial bulge of leg 2 coxa. Sternal lamella (Fig. <xref ref-type="fig" rid="F2">2B</xref>) wide, &gt;90% of width between leg 4 bases on ring 5, strongly leaning <!--PageBreak--><!--PageBreak-->anteriorly; lateral margins straight, vertical; corners rounded; ventral margin slightly raised medially. Dense brush setae on tibiae and tarsi of all legpairs except legpair 1 and last 2 legpairs; brush setae long, fine, curving distally.</p><p>Gonopod aperture just wide enough to accommodate gonocoxae, ca 1/2 ring 7 prozonite width. Gonopod telopodites (Figs <xref ref-type="fig" rid="F3">3</xref>, <xref ref-type="fig" rid="F4">4</xref>) straight, parallel, reaching leg 6 bases when retracted; sternite between legpairs 6 and 7 excavate. Gonocoxa (<bold>C</bold>) robust, much thicker than femorite but shorter, ca 1/2 femorite length; prefemur (<bold>PF</bold>) ovoid, ca 1/3 femorite length, leading directly into femorite with no noticeable process at femo<!--PageBreak-->rite base; femorite (<bold>F</bold>) ca 2/3 acropodite length, upright, cylindrical; non-seminiferous branch (<bold>NSB</bold>) slightly shorter than solenomere (<bold>S</bold>), curved, thickest mid-length with asymmetrical pointed tip and distinct “elbow” at base; <bold>S</bold> broad, proximal end as thick <!--PageBreak-->as femorite, curved, divided at mid-length into shorter, pointed process (<bold>s1</bold>) carrying prostatic groove, finger-like in anterior view, and longer, broader, cowl-shaped process (<bold>s2</bold>) carrying noticeable tooth (<bold>t</bold>) at about mid-length. Prostatic groove running straight along anteromedial surface of telopodite, looping slightly into base of <bold>NSB</bold> before touching base of <bold>S</bold>, then running on medial surface of <bold>S</bold> to tip of <bold>s1</bold> (Fig. <xref ref-type="fig" rid="F4">4</xref>).</p><fig id="F3" position="float" orientation="portrait"><label>Figure 3.</label><caption><p><italic><tp:taxon-name><tp:taxon-name-part taxon-name-part-type="genus">Taxidiotisoma</tp:taxon-name-part> <tp:taxon-name-part taxon-name-part-type="species">portabile</tp:taxon-name-part></tp:taxon-name></italic> sp. n., holotype male (AM KS. 94041), left gonopod. <bold>A</bold> posterior <bold>B</bold> anterior <bold>C</bold> medial and <bold>D</bold> lateral views. Abbreviations: <bold>C</bold> coxa, <bold>F</bold> femorite, <bold>NSB</bold> non-seminiferous branch, <bold>PF</bold> prefemur, <bold>S</bold> solenomere, <bold>s1</bold> process with prostatic groove, <bold>s2</bold> cowl-shaped process. Scale bars: 0.5 mm.</p></caption><graphic xmlns:xlink="http://www.w3.org/1999/xlink" xlink:href="zookeys-498-007-g003.jpg" position="float" orientation="portrait" xlink:type="simple" id="oo_42476.jpg"/></fig><fig id="F4" position="float" orientation="portrait"><label>Figure 4.</label><caption><p><italic><tp:taxon-name><tp:taxon-name-part taxon-name-part-type="genus">Taxidiotisoma</tp:taxon-name-part> <tp:taxon-name-part taxon-name-part-type="species">portabile</tp:taxon-name-part></tp:taxon-name></italic> sp. n., holotype male (AM KS. 94041), detail of left gonopod tip, anterior view. Abbreviations: <bold>F</bold> femorite, <bold>NSB</bold> non-seminiferous branch, <bold>S</bold> solenomere, <bold>s1</bold> process with prostatic groove, <bold>s2</bold> cowl-shaped process, <bold>pg</bold> prostatic groove, <bold>t</bold> tooth. Dotted line denotes path of prostatic groove. Scale bar: 0.2 mm.</p></caption><graphic xmlns:xlink="http://www.w3.org/1999/xlink" xlink:href="zookeys-498-007-g004.jpg" position="float" orientation="portrait" xlink:type="simple" id="oo_42477.jpg"/></fig><p>Female with depressed clypeus, without leg modifications; epigynum not raised, nearly straight, ca 1/4 ring 2 width; cyphopods not examined.</p><!--PageBreak--></tp:treatment-sec><tp:treatment-sec sec-type="Distribution"><title>Distribution.</title><p><italic><tp:taxon-name><tp:taxon-name-part taxon-name-part-type="genus">Taxidiotisoma</tp:taxon-name-part> <tp:taxon-name-part taxon-name-part-type="species">portabile</tp:taxon-name-part></tp:taxon-name></italic> sp. n. has been collected over a north-south range of ca 1000 km in eastern Australia (Fig. <xref ref-type="fig" rid="F5">5</xref>). A set of localities in eastern New South Wales (filled circles in Fig. <xref ref-type="fig" rid="F5">5</xref>) are in natural habitats in national parks or partly disturbed rangeland. Eight localities outside that set (unfilled circles in Fig. <xref ref-type="fig" rid="F5">5</xref>) are in cities, towns or long-cleared agricultural areas. These eight localities are numbered in Fig. <xref ref-type="fig" rid="F5">5</xref> as follows:</p><list list-type="order"><list-item><p>A small area of riparian vegetation on the Macquarie River, surrounded by farmland;</p></list-item><list-item><p>The town of Cowra (collecting site not more exactly known), surrounded by farmland;</p></list-item><list-item><p>The campus of Charles Sturt University in the city of Wagga Wagga;</p></list-item><list-item><p>A small area of remnant native vegetation in the city of Wagga Wagga;</p></list-item><list-item><p>Disturbed native vegetation on a roadside adjoining a large artificial lake;</p></list-item><list-item><p>A recreation reserve in the suburbs of the city of Melbourne;</p></list-item><list-item><p>A park in the centre of the city of Melbourne;</p></list-item><list-item><p>Riparian parkland under a highway bridge in the town of Perth, surrounded by farmland.</p></list-item></list><fig id="F5" position="float" orientation="portrait"><label>Figure 5.</label><caption><p>Known localities for <italic><tp:taxon-name><tp:taxon-name-part taxon-name-part-type="genus">Taxidiotisoma</tp:taxon-name-part> <tp:taxon-name-part taxon-name-part-type="species">portabile</tp:taxon-name-part></tp:taxon-name></italic> sp. n. as of 30 March 2015 (filled and open circles). The eight numbered localities are discussed in the text. Geographic projection; inset shows location of main map.</p></caption><graphic xmlns:xlink="http://www.w3.org/1999/xlink" xlink:href="zookeys-498-007-g005.jpg" position="float" orientation="portrait" xlink:type="simple" id="oo_42478.jpg"/></fig><p>Sampling in the areas surrounding and between these eight locations, both by the authors and by other collectors, has not yet yielded any specimens of <italic><tp:taxon-name><tp:taxon-name-part taxon-name-part-type="genus">Taxidiotisoma</tp:taxon-name-part> <tp:taxon-name-part taxon-name-part-type="species">portabile</tp:taxon-name-part></tp:taxon-name></italic> sp. n. We therefore suspect that the species was introduced to these locations from its native range in eastern New South Wales.</p></tp:treatment-sec><tp:treatment-sec sec-type="Name"><title>Name.</title><p>Latin <italic>portabilis</italic>, “portable”, adjective. This species is almost certainly being transported to new areas in Australia by cars or trucks.</p></tp:treatment-sec><tp:treatment-sec sec-type="Remarks"><title>Remarks.</title><p>We do not know whether the eight “outlying” New South Wales, Tasmanian and Victorian samples (Fig. <xref ref-type="fig" rid="F5">5</xref>) represent long-established populations or ephemeral colonies, but the broad scattering of records suggests that this species will be found elsewhere in Australia in coming years.</p></tp:treatment-sec><tp:treatment-sec><!--Section generated to contain objects referenced in tp:taxon-treatment.--><supplementary-material xmlns:xlink="http://www.w3.org/1999/xlink" id="S1" position="float" orientation="portrait" xlink:type="simple"><label>Supplementary material 1</label><caption><p>Specimen records of <tp:taxon-name><tp:taxon-name-part taxon-name-part-type="genus">Taxidiotisoma</tp:taxon-name-part> <tp:taxon-name-part taxon-name-part-type="species">portabile</tp:taxon-name-part></tp:taxon-name></p></caption><p>Data type: Tab Separated Value File (tsv).</p><p>Explanation note: Specimen records of Taxidiotisoma portabile as of 30 March 2015.</p><media xlink:href="zookeys-498-007-s001.txt" mimetype="txt" mime-subtype="tsv file" position="float" orientation="portrait" xlink:type="simple" id="oo_42479.txt"/><permissions><license xlink:type="simple"><license-p>This dataset is made available under the Open Database License (<ext-link ext-link-type="uri" xlink:href="http://opendatacommons.org/licenses/odbl/1.0/" xlink:type="simple">http://opendatacommons.org/licenses/odbl/1.0/</ext-link>). The Open Database License (ODbL) is a license agreement intended to allow users to freely share, modify, and use this Dataset while maintaining this same freedom for others, provided that the original source and author(s) are credited.</license-p></license></permissions><attrib specific-use="authors">Robert Mesibov, Catherine A. Car</attrib></supplementary-material></tp:treatment-sec></tp:taxon-treatment>
