# Supplementary material for: A new genus and species of native exotic millipede in Australia (Diplopoda, Polydesmida, Paradoxosomatidae)
Source: Zookeys. 2015 Apr 21;(498):7–16. doi: 10.3897/zookeys.498.9716 (PMC4410146; doi:10.3897/zookeys.498.9716)
Supplement: Supplementary material 1 — Specimen records of Taxidiotisoma portabile [file zookeys-498-007-s001.txt]

Genus	Species	Specimens	Identifier	Repository	Registration_number	Type_status	Specimen_notes	Locality_in_words	State	LatDD	LonDD	Uncertainty	GeoSource	Elevation	Day	Month	Year	Collector(s)	Collection_notes	Record_source
Taxidiotisoma	portabile	4M + 1 juv	C.A. Car	AM	KS.87419			Private Property - 'Temi' property (approx. 10 km N of Murrurundi) - ca 6.3 km along Chilcotts Creek Road (off New England Highway) on left fork - ca 400 m NE of NDNW1/063 on N side of Chilcotts Creek	NSW	-31.6775	150.8181	25m	L. Wilkie	595	6	12	2001	L. Wilkie + H. Smith	site NDNW1/011 - wet pitfall - 15 Nov - 6 Dec 2001	AM
Taxidiotisoma	portabile	1M + fragments	C.A. Car	AM	KS.87494			Crown Reserve - 1.7 km N of Tamworth along Forrest Road - ca 400 m along 4WD track on right - across creek and mid slope on hill	NSW	-31.0594	150.9303	25m	L. Wilkie	470	6	12	2001	H. Doherty + M. Elliott	site NDNW1/059 - wet pitfall - 15 Nov - 6 Dec 2001	AM
Taxidiotisoma	portabile	1M	C.A. Car	AM	KS.87703			ca 5 km further NW along Gin Gin-'Riverview' road from DRRP052 - adjacent to Macquarie River - 'Wambianna' Station	NSW	-31.8742	148.0267	25m	L. Wilkie		12	12	1999	L. Wilkie + J. Tarnawski + H. Doherty + H. Smith	site DRRP053 - wet pitfall - 22 Nov - 12 Dec 1999	AM
Taxidiotisoma	portabile	6M	C.A. Car	AM	KS.93272			Myall Lakes National Park - Lemontree beach access	NSW	-32.6322	152.2075	25m	L. Wilkie		14	4	1998	L. Wilkie	site MLI01 - wet pitfall - 4-14 Apr 1998	AM
Taxidiotisoma	portabile	1M + 1F	C.A. Car	AM	KS.93275			Munmorah State Reserve - 0.5 km along beach track opposite National Parks and Wildlife Service Station turnoff	NSW	-33.2094	151.5894	25m	L. Wilkie + L. Wilkie advice		11	10	1997	L. Wilkie	site MUNI01 - wet pitfall - 2-11 Oct 1997	AM
Taxidiotisoma	portabile	1M	C.A. Car	AM	KS.93320			Myall Lakes National Park - Lemontree beach access	NSW	-32.6322	152.2075	25m	L. Wilkie		14	11	1996	L. Wilkie	site MLI01 - wet pitfall - 4-14 Nov 1996	AM
Taxidiotisoma	portabile	2M	C.A. Car	AM	KS.93326			Myall Lakes National Park - Lemontree beach access	NSW	-32.6322	152.2075	25m	L. Wilkie		14	11	1996	L. Wilkie	site MLI01 - wet pitfall - 4-14 Nov 1996	AM
Taxidiotisoma	portabile	1M + 1 juv	C.A. Car	AM	KS.93365			Booti Booti National Park - S of Forster - opposite Great Lakes Yacht Club	NSW	-32.2708	152.5283	25m	L. Wilkie		30	5	1997	L. Wilkie	site BBI02 - wet pitfall - 20-30 May 1997	AM
Taxidiotisoma	portabile	2M + 1F	C.A. Car	AM	KS.93366	paratypes		Munmorah State Reserve - 0.5 km along beach track opposite National Parks and Wildlife Service Station turnoff	NSW	-33.2094	151.5894	25m	L. Wilkie + L. Wilkie advice		1	5	1997	L. Wilkie	site MUNI01 - wet pitfall - 21 Apr - 1 May 1997	AM
Taxidiotisoma	portabile	1M	C.A. Car	AM	KS.93368			Munmorah State Reserve - third access track to beach from southern entrance to park	NSW	-33.2245	151.5806	500m	Google Earth		1	5	1997	L. Wilkie	site MUNC02 - wet pitfall - 21 Apr - 1 May 1997	AM
Taxidiotisoma	portabile	2M	C.A. Car	AM	KS.93370			Munmorah State Reserve - 0.5 km along beach track opposite National Parks and Wildlife Service Station turnoff	NSW	-33.2094	151.5894	25m	L. Wilkie + L. Wilkie advice		11	10	1997	L. Wilkie	site MUNI01 - wet pitfall - 2-11 Oct 1997	AM
Taxidiotisoma	portabile	1M	C.A. Car	AM	KS.93372			Booti Booti National Park - S of Forster - opposite Great Lakes Yacht Club	NSW	-32.2708	152.5283	25m	L. Wilkie		30	5	1997	L. Wilkie	site BBI02 - wet pitfall - 20-30 May 1997	AM
Taxidiotisoma	portabile	1M	C.A. Car	AM	KS.93374			Munmorah State Reserve - first access track to beach from southern entrance to park	NSW	-33.2301	151.575	500m	Google Earth		11	10	1997	L. Wilkie	site MUNI02 - wet pitfall - 2-11 Oct 1997	AM
Taxidiotisoma	portabile	1M	C.A. Car	AM	KS.93376			Munmorah State Reserve - 0.5 km along beach track opposite National Parks and Wildlife Service Station turnoff	NSW	-33.2094	151.5894	25m	L. Wilkie + L. Wilkie advice		1	5	1997	L. Wilkie	site MUNI01 - wet pitfall - 21 Apr - 1 May 1997	AM
Taxidiotisoma	portabile	2M + 2F + 1 juv	C.A. Car	AM	KS.93381			Myall Lakes National Park - Lemontree beach access	NSW	-32.6322	152.2075	25m	L. Wilkie		31	5	1997	L. Wilkie	site MLI01 - wet pitfall - 21-31 May 1997	AM
Taxidiotisoma	portabile	1M	C.A. Car	AM	KS.93382			Booti Booti National Park - S of Forster - opposite Great Lakes Yacht Club	NSW	-32.2708	152.5283	25m	L. Wilkie		30	5	1997	L. Wilkie	site BBI02 - wet pitfall - 20-30 May 1997	AM
Taxidiotisoma	portabile	1M	C.A. Car	AM	KS.93383			Booti Booti National Park - S of Forster - opposite Great Lakes Yacht Club	NSW	-32.2708	152.5283	25m	L. Wilkie		9	10	1997	L. Wilkie	site BBI02 - wet pitfall - 30 Sep - 9 Oct 1997	AM
Taxidiotisoma	portabile	1M + 1F	C.A. Car	AM	KS.93384			Myall Lakes National Park - Lemontree beach access	NSW	-32.6322	152.2075	25m	L. Wilkie		30	4	1997	L. Wilkie	site MLI01 - wet pitfall - 20-30 Apr 1997	AM
Taxidiotisoma	portabile	1M	C.A. Car	AM	KS.93386			Munmorah State Reserve - 0.5 km along beach track opposite National Parks and Wildlife Service Station turnoff	NSW	-33.2094	151.5894	25m	L. Wilkie + L. Wilkie advice		1	5	1997	L. Wilkie	site MUNI01 - wet pitfall - 21 Apr - 1 May 1997	AM
Taxidiotisoma	portabile	7M + 3F	C.A. Car	AM	KS.93387			Myall Lakes National Park - Lemontree beach access	NSW	-32.6322	152.2075	25m	L. Wilkie		30	4	1997	L. Wilkie	site MLI01 - wet pitfall - 20-30 Apr 1997	AM
Taxidiotisoma	portabile	6M + 3F	C.A. Car	AM	KS.93388			Myall Lakes National Park - Lemontree beach access	NSW	-32.6322	152.2075	25m	L. Wilkie		30	4	1997	L. Wilkie	site MLI01 - wet pitfall - 20-30 Apr 1997	AM
Taxidiotisoma	portabile	3M	C.A. Car	AM	KS.93393			Myall Lakes National Park - Lemontree beach access	NSW	-32.6322	152.2075	25m	L. Wilkie		30	4	1997	L. Wilkie	site MLI01 - wet pitfall - 20-30 Apr 1997	AM
Taxidiotisoma	portabile	4M + 1F	C.A. Car	AM	KS.93394			Myall Lakes National Park - Lemontree beach access	NSW	-32.6322	152.2075	25m	L. Wilkie		30	4	1997	L. Wilkie	site MLI01 - wet pitfall - 20-30 Apr 1997	AM
Taxidiotisoma	portabile	3M	C.A. Car	AM	KS.93396			Booti Booti National Park - S of Forster - opposite Great Lakes Yacht Club	NSW	-32.2708	152.5283	25m	L. Wilkie		30	5	1997	L. Wilkie	site BBI02 - wet pitfall - 20-30 May 1997	AM
Taxidiotisoma	portabile	1M	C.A. Car	AM	KS.93400			Myall Lakes National Park - Lemontree beach access	NSW	-32.6322	152.2075	25m	L. Wilkie		30	4	1997	L. Wilkie	site MLI01 - wet pitfall - 20-30 Apr 1997	AM
Taxidiotisoma	portabile	1M	C.A. Car	AM	KS.93401			Myall Lakes National Park - Lemontree beach access	NSW	-32.6322	152.2075	25m	L. Wilkie		31	5	1997	L. Wilkie	site MLI01 - wet pitfall - 21-31 May 1997	AM
Taxidiotisoma	portabile	2M	C.A. Car	AM	KS.93402			Munmorah State Reserve - 0.5 km along beach track opposite National Parks and Wildlife Service Station turnoff	NSW	-33.2094	151.5894	25m	L. Wilkie + L. Wilkie advice		1	5	1997	L. Wilkie	site MUNI01 - wet pitfall - 21 Apr - 1 May 1997	AM
Taxidiotisoma	portabile	1M + 3F	C.A. Car	AM	KS.93405			Myall Lakes National Park - Lemontree beach access	NSW	-32.6322	152.2075	25m	L. Wilkie		31	5	1997	L. Wilkie	site MLI01 - wet pitfall - 21-31 May 1997	AM
Taxidiotisoma	portabile	1M	C.A. Car	AM	KS.93409			Booti Booti National Park - S of Forster - opposite Great Lakes Yacht Club	NSW	-32.2708	152.5283	25m	L. Wilkie		29	4	1997	L. Wilkie	site BBI02 - wet pitfall - 19-29 Apr 1997	AM
Taxidiotisoma	portabile	1M	C.A. Car	AM	KS.94025			Myall Lakes National Park - Lemontree beach access	NSW	-32.6322	152.2075	25m	L. Wilkie		14	4	1998	L. Wilkie	site MLI01 - wet pitfall - 4-14 Apr 1998	AM
Taxidiotisoma	portabile	1M	C.A. Car	AM	KS.94031			Myall Lakes National Park - Lemontree beach access	NSW	-32.6322	152.2075	25m	L. Wilkie		14	4	1998	L. Wilkie	site MLI01 - wet pitfall - 4-14 Apr 1998	AM
Taxidiotisoma	portabile	1M	C.A. Car	AM	KS.94033			Myall Lakes National Park - Lemontree beach access	NSW	-32.6322	152.2075	25m	L. Wilkie		14	4	1998	L. Wilkie	site MLI01 - wet pitfall - 4-14 Apr 1998	AM
Taxidiotisoma	portabile	3M	C.A. Car	AM	KS.94036			Myall Lakes National Park - Lemontree beach access	NSW	-32.6322	152.2075	25m	L. Wilkie		24	5	1998	L. Wilkie	site MLI01 - wet pitfall - 14-24 May 1998	AM
Taxidiotisoma	portabile	3M + 1F + 1 juv	C.A. Car	AM	KS.94038			Munmorah State Reserve - 0.5 km along beach track opposite National Parks and Wildlife Service Station turnoff	NSW	-33.2094	151.5894	25m	L. Wilkie + L. Wilkie advice		23	5	1998	L. Wilkie	site MUNI01 - wet pitfall - 13-23 May 1998	AM
Taxidiotisoma	portabile	1M	C.A. Car	AM	KS.94041	holotype		Munmorah State Reserve - 0.5 km along beach track opposite National Parks and Wildlife Service Station turnoff	NSW	-33.2094	151.5894	25m	L. Wilkie + L. Wilkie advice		23	5	1998	L. Wilkie	site MUNI01 - wet pitfall - 13-23 May 1998	AM
Taxidiotisoma	portabile	1M + 1 juv	C.A. Car	AM	KS.94045			Munmorah State Reserve - 0.5 km along beach track opposite National Parks and Wildlife Service Station turnoff	NSW	-33.2094	151.5894	25m	L. Wilkie + L. Wilkie advice		23	5	1998	L. Wilkie	site MUNI01 - wet pitfall - 13-23 May 1998	AM
Taxidiotisoma	portabile	1M + 1 juv	C.A. Car	AM	KS.94052			Myall Lakes National Park - Lemontree beach access	NSW	-32.6322	152.2075	25m	L. Wilkie		14	4	1998	L. Wilkie	site MLI01 - wet pitfall - 4-14 Apr 1998	AM
Taxidiotisoma	portabile	1M	C.A. Car	AM	KS.94053			Munmorah State Reserve - 0.5 km along beach track opposite National Parks and Wildlife Service Station turnoff	NSW	-33.2094	151.5894	25m	L. Wilkie + L. Wilkie advice		23	5	1998	L. Wilkie	site MUNI01 - wet pitfall - 13-23 May 1998	AM
Taxidiotisoma	portabile	1M	C.A. Car	AM	KS.94056			Myall Lakes National Park - Lemontree beach access	NSW	-32.6322	152.2075	25m	L. Wilkie		24	5	1998	L. Wilkie	site MLI01 - wet pitfall - 14-24 May 1998	AM
Taxidiotisoma	portabile	3M	C.A. Car	AM	KS.94059			Myall Lakes National Park - Lemontree beach access	NSW	-32.6322	152.2075	25m	L. Wilkie		24	5	1998	L. Wilkie	site MLI01 - wet pitfall - 14-24 May 1998	AM
Taxidiotisoma	portabile	1M	C.A. Car	AM	KS.94068			Munmorah State Reserve - first access track to beach from southern entrance to park	NSW	-33.2301	151.575	500m	Google Earth		11	10	1997	L. Wilkie	site MUNI02 - wet pitfall - 2-11 Oct 1997	AM
Taxidiotisoma	portabile	1M	C.A. Car	AM	KS.94073			Munmorah State Reserve - 0.5 km along beach track opposite National Parks and Wildlife Service Station turnoff	NSW	-33.2094	151.5894	25m	L. Wilkie + L. Wilkie advice		11	10	1997	L. Wilkie	site MUNI01 - wet pitfall - 2-11 Oct 1997	AM
Taxidiotisoma	portabile	1M	C.A. Car	AM	KS.94077			Myall Lakes National Park - Lemontree beach access	NSW	-32.6322	152.2075	25m	L. Wilkie		24	5	1998	L. Wilkie	site MLI01 - wet pitfall - 14-24 May 1998	AM
Taxidiotisoma	portabile	1M	C.A. Car	AM	KS.94080			Booti Booti National Park - S of Forster - opposite Great Lakes Yacht Club	NSW	-32.2708	152.5283	25m	L. Wilkie		9	10	1997	L. Wilkie	site BBI02 - wet pitfall - 30 Sep - 9 Oct 1997	AM
Taxidiotisoma	portabile	1M	C.A. Car	AM	KS.105098		ex KS.87687	ca 5 km further NW along Gin Gin-'Riverview' road from DRRP052 - adjacent to Macquarie River - 'Wambianna' Station	NSW	-31.8742	148.0267	25m	L. Wilkie		12	12	1999	L. Wilkie + J. Tarnawski + H. Doherty + H. Smith	site DRRP053 - wet pitfall - 22 Nov - 12 Dec 1999	AM
Taxidiotisoma	portabile	1M	C.A. Car	AM	KS.105099		ex KS.87341	Private Property - Entrance gate to 'Temi' (approx. 10 km N of Murrurundi) - ca 6.2 km along Chilcotts Creek Road (off New England Highway) on right fork - on hillslope S above Chilcotts Creek	NSW	-31.68	150.8167	25m	L. Wilkie	568	6	12	2001	L. Wilkie + H. Smith	site NDNW1/063 - wet pitfall - 15 Nov - 6 Dec 2001	AM
Taxidiotisoma	portabile	1M + 1 juv	C.A. Car	AM	KS.105100		ex KS.87461	Crown Reserve - 1.7 km N of Tamworth along Forrest Road - ca 400 m along 4WD track on right - across creek and mid slope on hill	NSW	-31.0594	150.9303	25m	L. Wilkie	470	6	12	2001	H. Doherty + M. Elliott	site NDNW1/059 - wet pitfall - 15 Nov - 6 Dec 2001	AM
Taxidiotisoma	portabile	1M + 1F	C.A. Car	AM	KS.106362			ca 40 km NE of Mudgee - Goulburn River National Park	NSW	-32.3197	149.975	25m	C.A. Car		2	10	2008	C.A. Car		AM
Taxidiotisoma	portabile	1M	C.A. Car	AM	KS.106365			Wagga Wagga - Charles Sturt University campus	NSW	-35.0589	147.35	200m	C.A. Car		20	10	2007	C.A. Car		AM
Taxidiotisoma	portabile	1M	C.A. Car	AM	KS.106374			Wagga Wagga - Willans Hill	NSW	-35.1417	147.3689	100m	C.A. Car		25	10	2007	C.A. Car		AM
Taxidiotisoma	portabile	5M + 5F	C.A. Car	AM	KS.106381			Cowra	NSW	-33.8	148.6833	5km	Google Earth		3	8	2008	T. Claridge		AM
Taxidiotisoma	portabile	1M	C.A. Car	AM	KS.106382			Wagga Wagga - Charles Sturt University campus	NSW	-35.0589	147.35	200m	C.A. Car		3	4	2008	C.A. Car		AM
Taxidiotisoma	portabile	1M	C.A. Car	AM	KS.106384			Wagga Wagga - Charles Sturt University campus	NSW	-35.0589	147.35	200m	C.A. Car		29	7	2007	C.A. Car		AM
Taxidiotisoma	portabile	2M + 1F	R. Mesibov	NMV	K-12067			Melbourne - Royal Botanic Gardens area	Vic	-37.8255	144.9751	200m	Google Earth	30	3	8	2014	P. Decker + K. Voigtländer		NMV
Taxidiotisoma	portabile	5M	R. Mesibov	NMV	K-12071			Kosciuszko National Park - E of Talbingo	NSW	-35.5694	148.3267	25m	GPS	450	10	8	2014	P. Decker + R. Mesibov + K. Voigtländer		NMV
Taxidiotisoma	portabile	1M	R. Mesibov	NMV	K-12092			Simpson Recreation Reserve - Greensborough	Vic	-37.7218	145.095	25m	GPS	60		10	2009	B. Norton	plot 2 - quadrat A - wet pitfall - 7 days	NMV
Taxidiotisoma	portabile	1M	R. Mesibov	QVMAG	23:53874			South Esk River - Perth	Tas	-41.5826	147.1815	25m	GPS	150	26	7	2014	W. Clarkson + L. Clarkson	in leaf litter	QVMAG
